# Supplementary material for: Lumican Inhibits Osteoclastogenesis and Bone Resorption by Suppressing Akt Activity
Source: Int J Mol Sci. 2021 Apr 29;22(9):4717. doi: 10.3390/ijms22094717 (PMC8124849; doi:10.3390/ijms22094717)
Supplement: Supplementary file 1 [file ijms-22-04717-s001.zip]

Archive with 1 entries (1 files):
- ijms-1149430-supplementary.pdf
